# Supplementary material for: Combined Phosphoproteomics and Bioinformatics Strategy in Deciphering Drug Resistant Related Pathways in Triple Negative Breast Cancer
Source: Int J Proteomics. 2014 Nov 13;2014:390781. doi: 10.1155/2014/390781 (PMC4247952; doi:10.1155/2014/390781)
Supplement: Supplementary file 1 — Supplementary materials contain three Excel files with additional peptide data generated during this study. Table 1, total peptide and phosphosite list generated by Scaffold. Table 2, peptide quatification. Table 3, fold change data. [file 390781.f1.zip]

Archive with 3 entries (3 files):
- 390781.f1/Supplementary Table  1 total peptide and phosphosite list from Scaffold.xls
- 390781.f1/Supplementary Table 2 peptide quatification.xls
- 390781.f1/Supplementary Table 3 fold change data.xls
